# Supplementary material for: An amazing new Capsicum (Solanaceae) species from the Andean-Amazonian Piedmont
Source: PhytoKeys. 2020 Nov 20;167:13–29. doi: 10.3897/phytokeys.167.57751 (PMC7695674; doi:10.3897/phytokeys.167.57751)
Supplement: XML Treatment for Capsicum regale [file phytokeys.167.57751-treatment1.xml]

<!DOCTYPE tp:taxon-treatment
  PUBLIC "-//TaxonX//DTD Taxonomic Treatment Publishing DTD v0 20100105//EN" "tax-treatment-NSO.dtd">
<tp:taxon-treatment xmlns:tp="http://www.plazi.org/taxpub"><tp:treatment-meta><kwd-group><label>Taxon classification</label><kwd><named-content xmlns:xlink="http://www.w3.org/1999/xlink" content-type="kingdom">Plantae</named-content></kwd><kwd><named-content xmlns:xlink="http://www.w3.org/1999/xlink" content-type="order">Solanales</named-content></kwd><kwd><named-content xmlns:xlink="http://www.w3.org/1999/xlink" content-type="family">Solanaceae</named-content></kwd></kwd-group><mixed-citation publication-type="journal"><person-group><name><surname>Barboza</surname><given-names>Gloria E.</given-names></name><name><surname>García</surname><given-names>Carolina Carrizo</given-names></name><name><surname>Scaldaferro</surname><given-names>Marisel</given-names></name><name><surname>Bohs</surname><given-names>Lynn</given-names></name></person-group><article-title>An amazing new <italic><tp:taxon-name><tp:taxon-name-part taxon-name-part-type="genus" reg="Capsicum">Capsicum</tp:taxon-name-part></tp:taxon-name></italic> (<tp:taxon-name><tp:taxon-name-part taxon-name-part-type="family">Solanaceae</tp:taxon-name-part></tp:taxon-name>) species from the Andean-Amazonian Piedmont</article-title><source>PhytoKeys</source><day>20</day><month>11</month><year>2020</year><volume>167</volume><fpage>13</fpage><lpage>29</lpage><pub-id pub-id-type="doi">10.3897/phytokeys.167.57751</pub-id></mixed-citation></tp:treatment-meta><tp:nomenclature><tp:taxon-name><object-id xmlns:xlink="http://www.w3.org/1999/xlink" content-type="arpha" xlink:type="simple">4946A53F-66C3-5E60-AE2F-4370E1AE79A0</object-id>
            <tp:taxon-name-part taxon-name-part-type="genus" reg="Capsicum">Capsicum</tp:taxon-name-part>
            <tp:taxon-name-part taxon-name-part-type="species" reg="regale">regale</tp:taxon-name-part>
            <object-id xmlns:xlink="http://www.w3.org/1999/xlink" content-type="ipni" xlink:type="simple">urn:lsid:ipni.org:names:77212951-1</object-id>
          </tp:taxon-name><tp:taxon-authority>Barboza &amp; Bohs</tp:taxon-authority><tp:taxon-status xmlns:xlink="http://www.w3.org/1999/xlink" xlink:type="simple">sp. nov.</tp:taxon-status><xref ref-type="fig" rid="F1">Figs 1</xref><xref ref-type="fig" rid="F2">, 2</xref><xref ref-type="fig" rid="F3">, 3</xref></tp:nomenclature><tp:treatment-sec sec-type="diagnosis" id="SECID0E4MAC"><title>Diagnosis.</title><p><italic><tp:taxon-name><tp:taxon-name-part taxon-name-part-type="genus" reg="Capsicum">Capsicum</tp:taxon-name-part> <tp:taxon-name-part taxon-name-part-type="species" reg="regale">regale</tp:taxon-name-part></tp:taxon-name></italic> is morphologically most similar to <italic><tp:taxon-name><tp:taxon-name-part taxon-name-part-type="genus" reg="Capsicum">C.</tp:taxon-name-part> <tp:taxon-name-part taxon-name-part-type="species" reg="longifolium">longifolium</tp:taxon-name-part></tp:taxon-name></italic> Barboza &amp; S.Leiva, but the former differs in having membranous and elliptic leaves, fleshy calyces, more deeply stellate corollas, longer filaments, longer and purple fruiting pedicels, dark blue to purple berries, larger seeds, smooth seed coats, and spine-like projections along the seed margins.</p><fig id="F1" position="float" orientation="portrait"><object-id xmlns:xlink="http://www.w3.org/1999/xlink" content-type="doi" xlink:type="simple">10.3897/phytokeys.167.57751.figure1</object-id><object-id xmlns:xlink="http://www.w3.org/1999/xlink" content-type="arpha" xlink:type="simple">B839BC3F-538E-51C5-B5F8-14151DF0B6F2</object-id><label>Figure 1.</label><caption><p><italic><tp:taxon-name><tp:taxon-name-part taxon-name-part-type="genus" reg="Capsicum">Capsicum</tp:taxon-name-part> <tp:taxon-name-part taxon-name-part-type="species" reg="regale">regale</tp:taxon-name-part></tp:taxon-name></italic> Barboza &amp; Bohs. <bold>A</bold> fruiting apical branch <bold>B</bold> unbranched inflorescence <bold>C</bold> flower, in lateral view <bold>D</bold> opened corolla <bold>E</bold> gynoecium <bold>F</bold> fruit. From <italic>Orejuela et al. 3034</italic>. Drawn by S. Montecchiesi.</p></caption><graphic xmlns:xlink="http://www.w3.org/1999/xlink" xlink:href="phytokeys-167-013-g001.jpg" position="float" orientation="portrait" xlink:type="simple" id="oo_477453.jpg"><uri content-type="original_file" xlink:type="simple">https://binary.pensoft.net/fig/477453</uri></graphic></fig></tp:treatment-sec><tp:treatment-sec sec-type="material" id="SECID0E6OAC"><title>Type.</title><p>Colombia. Caquetá: Mun. Florencia, Corregimiento El Caraño, Finca de Don Isauro, camino al río, en interior de bosque fuertemente inclinado, <named-content xmlns:xlink="http://www.w3.org/1999/xlink" content-type="dwc:verbatimCoordinates" xlink:type="simple"><named-content content-type="geo-json" specific-use="{&#34;type&#34;:&#34;Point&#34;,&#34;coordinates&#34;:[-75.688417,1.736278]}" id="NCID0EIPAC" xlink:type="simple">01°44'10.6"N, 75°40'78.3"W</named-content></named-content>, 1004 m, 22 Aug 2019 (fl, fr), <italic>A. Orejuela, L. Bohs, G.E. Barboza, P. González, R. Deanna, J. Urdampilleta, J. Valencia &amp; G. Sierra 3034</italic> (holotype: COL; isotypes: COAH, CORD, HUAZ [to be distributed]).</p><fig id="F2" position="float" orientation="portrait"><object-id xmlns:xlink="http://www.w3.org/1999/xlink" content-type="doi" xlink:type="simple">10.3897/phytokeys.167.57751.figure2</object-id><object-id xmlns:xlink="http://www.w3.org/1999/xlink" content-type="arpha" xlink:type="simple">DC3D0857-A027-5376-871C-0E7D08090B0E</object-id><label>Figure 2.</label><caption><p><italic><tp:taxon-name><tp:taxon-name-part taxon-name-part-type="genus" reg="Capsicum">Capsicum</tp:taxon-name-part> <tp:taxon-name-part taxon-name-part-type="species" reg="regale">regale</tp:taxon-name-part></tp:taxon-name></italic> Barboza &amp; Bohs. <bold>A</bold> habitat <bold>B</bold> apical branch, showing anisophyllous leaf pairs <bold>C</bold> abaxial surface of leaf with purple main vein <bold>D</bold> forked inflorescence; note the scars of the deciduous flowers <bold>E</bold> flower, in lateral view, on a unbranched elongate inflorescence <bold>F, G</bold> Flowers with and without pigmentation respectively <bold>H–K</bold> various stages of fruit maturity, in K mature fruit showing the constriction between the pedicel and the berry (arrow) <bold>A–F, H–K</bold> from <italic>Orejuela et al. 3034</italic> (photos by A. Orejuela, P. Gonzáles, and G. Barboza) <bold>G</bold> from <italic>Hoyos 127</italic> (photo by L. Coca).</p></caption><graphic xmlns:xlink="http://www.w3.org/1999/xlink" xlink:href="phytokeys-167-013-g002.jpg" position="float" orientation="portrait" xlink:type="simple" id="oo_477454.jpg"><uri content-type="original_file" xlink:type="simple">https://binary.pensoft.net/fig/477454</uri></graphic></fig></tp:treatment-sec><tp:treatment-sec sec-type="description" id="SECID0E5AAE"><title>Description.</title><p>Slender shrubs (1–) 1.8–2.5 (–3) m tall, with the main stem somewhat thick, ca. 0.8 cm in diameter at base, sparsely branched toward apex, the branches dichotomous, weak, spreading horizontally. Stems solid and terete at base, the young stems pale green, glossy, striate, glabrous, the nodes green; bark of older stems dark brown, glabrous; lenticels present. Sympodial units difoliate, geminate, the leaf pairs markedly differing in size. Leaves simple, membranous, slightly discolorous, green adaxially, pale green with the midvein prominent and purple and the secondary veins lilac or green abaxially; adaxial and abaxial surfaces glabrous; major leaves with blades 17–20 (–24) cm long, 4.7–8 (–9.2) cm wide, elliptic, the major veins 6–8 on each side of midvein, the base unequal and attenuate, the margins entire and glabrous, the apex apiculate to long-apiculate; petioles (0.8–) 1.5–2.3 cm long, green adaxially and purple abaxially, glabrous; the minor leaves 2–5 cm long, 1–3 cm wide, ovate, the major veins 3–5 on each side of midvein, the base unequal, the margins entire, glabrous, the apex obtuse; petioles 0–0.4 cm long, green, glabrous. Inflorescence ca. 10 mm long, unbranched or rarely shortly forked, with 5–13 flowers, the axes glabrous; peduncle 0–5.5 mm; rachis 4.5–6 mm long; pedicels 1.2–1.4 cm long, thin, 2–3–edged, erect to spreading, straight, purple to green, glabrous, nearly contiguous, articulated at the base, leaving conspicuous scars. Buds ellipsoid, green. Flowers 5-merous, all perfect. Calyx 2–3 mm long, ca. 2 mm wide, cup-shaped, fleshy, green or greenish purple, the margin truncate, circular in outline, glabrous, the appendages (0–) 4–5, 1–1.8 mm long, 0.8–1.1 mm wide, purple, thick, triangular-compressed, reflexed, inserted very close to the margin. Corolla 7–8 mm long, ca. 10 mm in diameter, deeply stellate, thick, with narrow interpetalar tissue, pure yellow or yellow with maroon pigmentation abaxially and greenish yellow with lobes marginally maroon adaxially, glabrous, the tube 2–2.5 mm long, the lobes 5–5.5 mm long, ca. 2 mm wide, triangular, the tips papillose, the margins with short eglandular trichomes. Stamens subequal, one filament longer than the others; long filament 3.5–4.3 mm long, shorter filaments (2) 3–3.2 mm long, white, glabrous, inserted on the corolla ca. 1 mm from the base, with inconspicuous auricles; anthers ca. 2 mm long, elliptic, not connivent, the thecae lilac or pale bluish, opening into longitudinal slits. Ovary ca. 1.3 mm long, ca. 1 mm in diameter, light green, ovoid, glabrous; nectary ca. 0.4 mm high, paler than the ovary, conspicuous; style 4.3–4.5 mm long, white, clavate, glabrous; stigma ca. 0.1 mm long, ca. 0.8 mm wide, light green, globose or somewhat discoid. Fruit a berry, globose, 6–9 mm in diameter, green when immature, turning nearly white and translucent during transition to maturity, then becoming dark blue to purple when mature, glabrous, non-pungent, the pericarp opaque, without giant cells, the endocarp smooth; stone cells absent; fruiting pedicels ca. 1.8 cm long, 1.8–2 mm in diameter proximally, 2.5–2.6 mm in diameter distally, brilliant dark purple, erect, fleshy, slightly angled and strongly thickened distally; fruiting calyx 3.75–4.25 mm in diameter, persistent, not accrescent, discoid, brilliant purple, with a conspicuous annular constriction at the junction with the swollen pedicel, the appendages reflexed, brilliant purple, fleshy and laterally compressed. Seeds 7–17 per fruit, 2.7–3.4 mm long, 2.2–2.7 mm wide, flattened, C-shaped, black, the seed coat smooth except for small spine-like projections on the seed margin, the cells irregular in shape to polygonal at seed margins, the lateral walls sinuate to straight.</p><fig id="F3" position="float" orientation="portrait"><object-id xmlns:xlink="http://www.w3.org/1999/xlink" content-type="doi" xlink:type="simple">10.3897/phytokeys.167.57751.figure3</object-id><object-id xmlns:xlink="http://www.w3.org/1999/xlink" content-type="arpha" xlink:type="simple">F46D7803-35F2-54DC-8AF4-18B54933B22E</object-id><label>Figure 3.</label><caption><p>Seed of <italic><tp:taxon-name><tp:taxon-name-part taxon-name-part-type="genus" reg="Capsicum">C.</tp:taxon-name-part> <tp:taxon-name-part taxon-name-part-type="species" reg="regale">regale</tp:taxon-name-part></tp:taxon-name></italic> Barboza &amp; Bohs viewed under <abbrev xmlns:xlink="http://www.w3.org/1999/xlink" xlink:title="scanning electron microscopy" id="ABBRID0EWBAE" xlink:type="simple">SEM</abbrev>. A Seed B Seed coat sculpture. From <italic>Orejuela et al. 3034</italic>.</p></caption><graphic xmlns:xlink="http://www.w3.org/1999/xlink" xlink:href="phytokeys-167-013-g003.jpg" position="float" orientation="portrait" xlink:type="simple" id="oo_477455.jpg"><uri content-type="original_file" xlink:type="simple">https://binary.pensoft.net/fig/477455</uri></graphic></fig></tp:treatment-sec><tp:treatment-sec sec-type="distribution" id="SECID0EBCAE"><title>Distribution.</title><p><italic><tp:taxon-name><tp:taxon-name-part taxon-name-part-type="genus" reg="Capsicum">Capsicum</tp:taxon-name-part> <tp:taxon-name-part taxon-name-part-type="species" reg="regale">regale</tp:taxon-name-part></tp:taxon-name></italic> occurs in southern Colombia, eastern Ecuador, and northern Peru, known mainly on the eastern slopes of the Andes (the Andean-Amazonian Piedmont), between 700–1900 m elevation (Fig. <xref ref-type="fig" rid="F4">4</xref>).</p><fig id="F4" position="float" orientation="portrait"><object-id xmlns:xlink="http://www.w3.org/1999/xlink" content-type="doi" xlink:type="simple">10.3897/phytokeys.167.57751.figure4</object-id><object-id xmlns:xlink="http://www.w3.org/1999/xlink" content-type="arpha" xlink:type="simple">6C5E1908-E263-52C5-ADC6-E435ACC37B22</object-id><label>Figure 4.</label><caption><p>Distribution of <italic><tp:taxon-name><tp:taxon-name-part taxon-name-part-type="genus" reg="Capsicum">Capsicum</tp:taxon-name-part> <tp:taxon-name-part taxon-name-part-type="species" reg="regale">regale</tp:taxon-name-part></tp:taxon-name></italic> Barboza &amp; Bohs.</p></caption><graphic xmlns:xlink="http://www.w3.org/1999/xlink" xlink:href="phytokeys-167-013-g004.jpg" position="float" orientation="portrait" xlink:type="simple" id="oo_477456.jpg"><uri content-type="original_file" xlink:type="simple">https://binary.pensoft.net/fig/477456</uri></graphic></fig></tp:treatment-sec><tp:treatment-sec sec-type="ecology" id="SECID0EODAE"><title>Ecology.</title><p>The small populations inhabit the understory of the premontane or montane humid tropical forests of the Amazonian slopes of the Andes.</p></tp:treatment-sec><tp:treatment-sec sec-type="phenology" id="SECID0ETDAE"><title>Phenology.</title><p>The species has been collected in flower and fruit in April and from August to December.</p></tp:treatment-sec><tp:treatment-sec sec-type="etymology" id="SECID0EYDAE"><title>Etymology.</title><p>The specific epithet comes from the Latin <italic>regalis</italic>, royal or regal, referring to the regal, princely, or magnificent appearance of this special plant and also making reference to the royal purple color that suffuses the leaves, fruits, and fruiting pedicels.</p></tp:treatment-sec><tp:treatment-sec sec-type="Preliminary assessment of conservation status" id="SECID0EAEAE"><title>Preliminary assessment of conservation status.</title><p>Assessment using the IUCN Red List Criteria (<xref ref-type="bibr" rid="B14">IUCN 2019</xref>) suggests a status of Endangered (<abbrev xmlns:xlink="http://www.w3.org/1999/xlink" xlink:title="Endangered" id="ABBRID0EKEAE" xlink:type="simple">EN</abbrev>) B2ab(iii) for <italic><tp:taxon-name><tp:taxon-name-part taxon-name-part-type="genus" reg="Capsicum">C.</tp:taxon-name-part> <tp:taxon-name-part taxon-name-part-type="species" reg="regale">regale</tp:taxon-name-part></tp:taxon-name></italic>. Although this species has an extent of occurrence (<abbrev xmlns:xlink="http://www.w3.org/1999/xlink" xlink:title="extent of occurrence" id="ABBRID0EZEAE" xlink:type="simple">EOO</abbrev>) of 47,806.378 km<sup>2</sup>, its area of occupancy (<abbrev xmlns:xlink="http://www.w3.org/1999/xlink" xlink:title="area of occupancy" id="ABBRID0E6EAE" xlink:type="simple">AOO</abbrev>) is calculated to be 32 km<sup>2</sup> (criterion B2 &lt; 500 km<sup>2</sup>), and the habitat quality has experienced a continuing decline, especially associated with fragmentation and deforestation.</p></tp:treatment-sec><tp:treatment-sec sec-type="Chromosome number" id="SECID0EHFAE"><title>Chromosome number.</title><p>The somatic chromosome number found in <italic><tp:taxon-name><tp:taxon-name-part taxon-name-part-type="genus" reg="Capsicum">C.</tp:taxon-name-part> <tp:taxon-name-part taxon-name-part-type="species" reg="regale">regale</tp:taxon-name-part></tp:taxon-name></italic> is 2n = 2x = 26 (Fig. <xref ref-type="fig" rid="F5">5</xref>), as for all of the species of the Andean clade (<xref ref-type="bibr" rid="B28">Scaldaferro and Moscone 2019</xref>; <xref ref-type="bibr" rid="B4">Barboza et al. 2019</xref>).</p><fig id="F5" position="float" orientation="portrait"><object-id xmlns:xlink="http://www.w3.org/1999/xlink" content-type="doi" xlink:type="simple">10.3897/phytokeys.167.57751.figure5</object-id><object-id xmlns:xlink="http://www.w3.org/1999/xlink" content-type="arpha" xlink:type="simple">5CFE8F4D-40EE-5ACD-A2B1-F6DEE3147A66</object-id><label>Figure 5.</label><caption><p>Mitotic metaphase chromosomes of <italic><tp:taxon-name><tp:taxon-name-part taxon-name-part-type="genus" reg="Capsicum">Capsicum</tp:taxon-name-part> <tp:taxon-name-part taxon-name-part-type="species" reg="regale">regale</tp:taxon-name-part></tp:taxon-name></italic> Barboza &amp; Bohs, 2n = 26. Scale bar: 10 µm</p></caption><graphic xmlns:xlink="http://www.w3.org/1999/xlink" xlink:href="phytokeys-167-013-g005.jpg" position="float" orientation="portrait" xlink:type="simple" id="oo_477457.jpg"><uri content-type="original_file" xlink:type="simple">https://binary.pensoft.net/fig/477457</uri></graphic></fig></tp:treatment-sec><tp:treatment-sec sec-type="Phylogenetic affinities" id="SECID0E3GAE"><title>Phylogenetic affinities.</title><p><italic><tp:taxon-name><tp:taxon-name-part taxon-name-part-type="genus" reg="Capsicum">Capsicum</tp:taxon-name-part> <tp:taxon-name-part taxon-name-part-type="species" reg="regale">regale</tp:taxon-name-part></tp:taxon-name></italic> is strongly resolved within the Andean clade of <italic><tp:taxon-name><tp:taxon-name-part taxon-name-part-type="genus" reg="Capsicum">Capsicum</tp:taxon-name-part></tp:taxon-name></italic> in all analyses. Within the Andean clade, <italic><tp:taxon-name><tp:taxon-name-part taxon-name-part-type="genus" reg="Capsicum">C.</tp:taxon-name-part> <tp:taxon-name-part taxon-name-part-type="species" reg="regale">regale</tp:taxon-name-part></tp:taxon-name></italic> is moderately supported in a clade with <italic><tp:taxon-name><tp:taxon-name-part taxon-name-part-type="genus" reg="Capsicum">C.</tp:taxon-name-part> <tp:taxon-name-part taxon-name-part-type="species" reg="rhomboideum">rhomboideum</tp:taxon-name-part></tp:taxon-name></italic> and <italic><tp:taxon-name><tp:taxon-name-part taxon-name-part-type="genus" reg="Capsicum">C.</tp:taxon-name-part> <tp:taxon-name-part taxon-name-part-type="species" reg="hookerianum">hookerianum</tp:taxon-name-part></tp:taxon-name></italic>. Within this clade, it is weakly supported as sister to <italic><tp:taxon-name><tp:taxon-name-part taxon-name-part-type="genus" reg="Capsicum">C.</tp:taxon-name-part> <tp:taxon-name-part taxon-name-part-type="species" reg="rhomboideum">rhomboideum</tp:taxon-name-part></tp:taxon-name></italic> (Fig. <xref ref-type="fig" rid="F6">6</xref>).</p><fig id="F6" position="float" orientation="portrait"><object-id xmlns:xlink="http://www.w3.org/1999/xlink" content-type="doi" xlink:type="simple">10.3897/phytokeys.167.57751.figure6</object-id><object-id xmlns:xlink="http://www.w3.org/1999/xlink" content-type="arpha" xlink:type="simple">F835E65A-2ED6-5E65-950C-F01B628A558D</object-id><label>Figure 6.</label><caption><p>Bayesian majority-rule consensus tree of <italic><tp:taxon-name><tp:taxon-name-part taxon-name-part-type="genus" reg="Capsicum">Capsicum</tp:taxon-name-part></tp:taxon-name></italic> showing the placement of <italic><tp:taxon-name><tp:taxon-name-part taxon-name-part-type="genus" reg="Capsicum">C.</tp:taxon-name-part> <tp:taxon-name-part taxon-name-part-type="species" reg="regale">regale</tp:taxon-name-part></tp:taxon-name></italic> Barboza &amp; Bohs. The Andean clade is highlighted in colored branches. Support values are indicated by each branch (bootstrap support maximum parsimony/bootstrap support maximum likelihood/posterior probabilities; dashes indicate support values &lt; 50%). Key support values that indicate the position of <italic><tp:taxon-name><tp:taxon-name-part taxon-name-part-type="genus" reg="Capsicum">C.</tp:taxon-name-part> <tp:taxon-name-part taxon-name-part-type="species" reg="regale">regale</tp:taxon-name-part></tp:taxon-name></italic> are shown in bold. Asterisks indicate different resolutions using maximum parsimony.</p></caption><graphic xmlns:xlink="http://www.w3.org/1999/xlink" xlink:href="phytokeys-167-013-g006.jpg" position="float" orientation="portrait" xlink:type="simple" id="oo_477458.jpg"><uri content-type="original_file" xlink:type="simple">https://binary.pensoft.net/fig/477458</uri></graphic></fig></tp:treatment-sec><tp:treatment-sec sec-type="material" id="SECID0EOKAE"><title>Specimens examined.</title><p>Colombia. Caquetá: Mun. Florencia, Corregimiento El Caraño, Km 20, finca Las Brisas, propiedad de Isauro Trujillo, <named-content xmlns:xlink="http://www.w3.org/1999/xlink" content-type="dwc:verbatimCoordinates" xlink:type="simple"><named-content content-type="geo-json" specific-use="{&#34;type&#34;:&#34;Point&#34;,&#34;coordinates&#34;:[-75.677167,1.736611]}" id="NCID0EXKAE" xlink:type="simple">01°44'11.80"N, 75°40'37.8"W</named-content></named-content>, 1002 m, 7 Oct 2017 (fl, fr), <italic>D. Hoyos, E. Trujillo &amp; J. Sánchez 118</italic> (COAH, COL); same locality, 9 Dec 2017 (fl, fr), <italic>D. Hoyos, M. Cuellar &amp; F. Vallejo</italic> 146 (COL); Finca de don Isauro, camino al río, en interior de bosque fuertemente inclinado, <named-content xmlns:xlink="http://www.w3.org/1999/xlink" content-type="dwc:verbatimCoordinates" xlink:type="simple"><named-content content-type="geo-json" specific-use="{&#34;type&#34;:&#34;Point&#34;,&#34;coordinates&#34;:[-75.676500,1.733722]}" id="NCID0EDLAE" xlink:type="simple">01°44'01.4"N, 75°40'35.4"W</named-content></named-content>, 1000 m, 16 Apr 2016 (fl, fr), <italic>A. Orejuela, L. Bohs, G.E. Barboza, E. Trujillo, J. D. Tovar &amp; J. Castillo 2640</italic> (COL); same locality, <named-content xmlns:xlink="http://www.w3.org/1999/xlink" content-type="dwc:verbatimCoordinates" xlink:type="simple"><named-content content-type="geo-json" specific-use="{&#34;type&#34;:&#34;Point&#34;,&#34;coordinates&#34;:[-75.677861,1.735861]}" id="NCID0ENLAE" xlink:type="simple">01°44'09.1"N, 75°40'40.3"W</named-content></named-content>, 932 m, 22 Aug 2019 (fl, fr), <italic>A. Orejuela, L. Bohs, G.E. Barboza, P. González, R. Deanna, J. Urdampilleta, J. Valencia &amp; G. Sierra 3035</italic> (COL); finca Las Brisas, debajo de la casa, vereda La Cascada, <named-content xmlns:xlink="http://www.w3.org/1999/xlink" content-type="dwc:verbatimCoordinates" xlink:type="simple"><named-content content-type="geo-json" specific-use="{&#34;type&#34;:&#34;Point&#34;,&#34;coordinates&#34;:[-75.680556,1.618056]}" id="NCID0EXLAE" xlink:type="simple">01°37'5"N, 75°40'50"W</named-content></named-content>, 1000 m, 7 Nov 2015 (fl, fr), <italic>D. Sanín 6236</italic> (COL); Mun. San José del Fragua, vereda La Peneya-camino hacia El Jardín, zona amortiguadora PNN Alto Fragua Indi Wasi, <named-content xmlns:xlink="http://www.w3.org/1999/xlink" content-type="dwc:verbatimCoordinates" xlink:type="simple"><named-content content-type="geo-json" specific-use="{&#34;type&#34;:&#34;Point&#34;,&#34;coordinates&#34;:[-76.133511,1.291944]}" id="NCID0EBMAE" xlink:type="simple">01°17'31"N, 76°08'0.64"W</named-content></named-content>, 700–850 m, 23 Oct 2017 (fl, fr), <italic>D. Hoyos et al. 127</italic> (COAH, COL).</p><p>ECUADOR. Morona-Santiago: along new road Mendez-Morona, km 30–35, 800 m, 18 Aug 1989 (fl, fr), <italic>H. van der Werff &amp; E. Gudiño 11196</italic> (BM, MO, QCNE). Napo: Archidona Cantón, Reserva Ecológica Antisana, Comunidad Shamato, entrada por km 21-Shamato, <named-content xmlns:xlink="http://www.w3.org/1999/xlink" content-type="dwc:verbatimCoordinates" xlink:type="simple"><named-content content-type="geo-json" specific-use="{&#34;type&#34;:&#34;Point&#34;,&#34;coordinates&#34;:[-77.800000,-0.733333]}" id="NCID0EPMAE" xlink:type="simple">00°44’S, 77°48’W</named-content></named-content>, 1700 m, 27 Apr 1998 (fl), <italic>J. L. Clark et al. 5337</italic> (BM, MO); Parroquia Ahuano, Estación Biológica Jatun Sacha, 8 km E of Misahuallí, Finca Acaro, <named-content xmlns:xlink="http://www.w3.org/1999/xlink" content-type="dwc:verbatimCoordinates" xlink:type="simple"><named-content content-type="geo-json" specific-use="{&#34;type&#34;:&#34;Point&#34;,&#34;coordinates&#34;:[-77.881667,-1.288056]}" id="NCID0EZMAE" xlink:type="simple">01°17'17"S, 77°52'54"W</named-content></named-content>, 910 m, 17 Aug 2005 (fl, fr), <italic>J. L. Clark et al. 9403</italic> (BM, US). Sucumbíos: Río Bermejo to Cerro Sur Pax, Cofan community of Alto Bermejo, NW between Lumbaqui and Cascales, vicinity of Oso Ridge Camp, <named-content xmlns:xlink="http://www.w3.org/1999/xlink" content-type="dwc:verbatimCoordinates" xlink:type="simple"><named-content content-type="geo-json" specific-use="{&#34;type&#34;:&#34;Point&#34;,&#34;coordinates&#34;:[-77.419444,0.321583]}" id="NCID0EDNAE" xlink:type="simple">00°19'17.7"N, 77°25'10"W</named-content></named-content>, 1700–1920 m, 2 Aug 2001 (fr), <italic>R. Aguinda et al. 1537</italic> (F).</p><p>PERU. Loreto: Datem del Marañón, Morona District, Pongo Chinim, valley between the eastern and western ridges of the Kampankis range, ca.14 km south of the Peru-Ecuador border, 3 Aug 2011 (fl, fr), <italic>I. Huamantupa 15251</italic> (V0387079F color photo, F).</p></tp:treatment-sec><ref-list><ref id="B14"><mixed-citation xmlns:xlink="http://www.w3.org/1999/xlink" xlink:type="simple"><institution xlink:type="simple">IUCN</institution> (<year>2019</year>) Guidelines for Using the IUCN Red List Categories and Criteria. Version 14. Prepared by the Standards and Petitions Committee. <ext-link xlink:type="simple" ext-link-type="uri" xlink:href="http://www.iucnredlist.org/documents/RedListGuidelines.pdf">http://www.iucnredlist.org/documents/RedListGuidelines.pdf</ext-link> [accessed: 16 March 2020]</mixed-citation></ref><ref id="B28"><mixed-citation xmlns:xlink="http://www.w3.org/1999/xlink" xlink:type="simple"><person-group><name name-style="western"><surname>Scaldaferro</surname><given-names>MA</given-names></name><name name-style="western"><surname>Moscone</surname><given-names>EA</given-names></name></person-group> (<year>2019</year>) <article-title>Cytology and DNA content variation of <italic><tp:taxon-name><tp:taxon-name-part taxon-name-part-type="genus">Capsicum</tp:taxon-name-part></tp:taxon-name></italic> genomes.</article-title> In: <person-group><name name-style="western"><surname>Ramchiary</surname><given-names>N</given-names></name><name name-style="western"><surname>Kole</surname><given-names>C</given-names></name></person-group> (<role>Eds</role>) <issue-title>Compendium of Plant Genomes.</issue-title><source>The <italic><tp:taxon-name><tp:taxon-name-part taxon-name-part-type="genus">Capsicum</tp:taxon-name-part></tp:taxon-name></italic> Genome. Springer Nature Switzerland AG, Cham</source>, <fpage>57</fpage>–<lpage>84</lpage>. <ext-link xlink:type="simple" ext-link-type="doi" xlink:href="10.1007/978-3-319-97217-6_4">https://doi.org/10.1007/978-3-319-97217-6_4</ext-link></mixed-citation></ref><ref id="B4"><mixed-citation xmlns:xlink="http://www.w3.org/1999/xlink" xlink:type="simple"><person-group><name name-style="western"><surname>Barboza</surname><given-names>GE</given-names></name><name name-style="western"><surname>Carrizo García</surname><given-names>C</given-names></name><name name-style="western"><surname>Leiva González</surname><given-names>S</given-names></name><name name-style="western"><surname>Scaldaferro</surname><given-names>M</given-names></name><name name-style="western"><surname>Reyes</surname><given-names>X</given-names></name></person-group> (<year>2019</year>) Four new species of <italic><tp:taxon-name><tp:taxon-name-part taxon-name-part-type="genus">Capsicum</tp:taxon-name-part></tp:taxon-name></italic> (<tp:taxon-name><tp:taxon-name-part taxon-name-part-type="family">Solanaceae</tp:taxon-name-part></tp:taxon-name>) from the tropical Andes and an update on the phylogeny of the genus. PLoS One 14(1): e0209792. <ext-link xlink:type="simple" ext-link-type="doi" xlink:href="10.1371/journal.pone.0209792">https://doi.org/10.1371/journal.pone.0209792</ext-link></mixed-citation></ref></ref-list></tp:taxon-treatment>
